# Supplementary material for: A stem cell-based toolkit to model Angelman syndrome caused by paternal uniparental disomy of chromosome 15
Source: Hum Cell. 2025 Sep 16;38(6):161. doi: 10.1007/s13577-025-01287-8 (PMC12441060; doi:10.1007/s13577-025-01287-8)
Supplement: Supplementary file 2 — Supplementary file2 (XLSX 13 KB) [file 13577_2025_1287_MOESM2_ESM.xlsx]

## Sheet: Table S1
	Table S1 - Primers used for RT-qPCR and COBRA
	Primers
	Target		Sequence
	SeV	FW	GGATCACTAGGTGATATCGAGC
		RV	ACCAGACAAGAGTTTAAGAGATATGTATC
	GAPDH	FW	GAGTCAACGGATTTGGTCGT
		RV	TTGATTTTGGAGGGATCTCG
	POU5F1	FW	CTGAGGGCGAAGCAGGAGTC
		RV	CTTGGCAAATTGCTCGAGTT
	NANOG	FW	GCAGAAGGCCTCAGCACCTA
		RV	AGGTTCCCAGTCGGGTTCA
	BRACHYURY	FW	TCAGCAAAGTCAAGCTCACCA
		RV	CCCCAACTCTCACTATGTGGATT
	SOX17	FW	GTGGACCGCACGGAATTTG
		RV	GGAGATTCACACCGGAGTCA
	PAX6	FW	GAATCAGAGAAGACAGGCCA
		RV	GTGTAGGTATCATAACTCCG
	SNRPN DMR outer	FW	GGTTTTTTTTTATTGTAATAGTGTTGTGGGG
		RV	CTCCAAAACAAAAAACTTTAAAACCCAAA
	SNRPN DMR inner	FW	GGTTTTAGGGGTTTAGTAGTTTTTTTTTTTTAG
		RV	CAATACTCCAAATCCTAAAAACTTAAAATATCTA

## Sheet: Table S2
	Table S2 - Antibodies used for Immunofluorescence and Flow cytometry
	Antibodies (for IF and FC)
	Antibody	Dilution	Company Cat #	RRID
	Rabbit anti-OCT4	1:400	abcam, ab19857	AB_445175
	Rabbit anti-SOX2	1:400	abcam, ab97959	AB_2341193
	Rabbit anti-SSEA4	1:400	abcam, ab16287	AB_778073
	Rabbit anti-TRA-1-60	1:400	abcam, ab16288	AB_778563
	Mouse anti-SSEA4 (PE)	01:20:00	Miltenyi Biotec, 130–098–369	AB_2653519
	Mouse anti-TRA1-60 (PE)	01:10:00	Miltenyi Biotec, 130–100–347	AB_2654227
	Rabbit anti-PAX6	1:400	Biolegend, 901301	AB_2565003
	Mouse anti-NESTIN	1:400	R&D Systems, MAB2736	AB_2282664
	Rabbit anti-SOX17	1:200	Abcam, ab224637	AB_2801385
	Mouse anti-αSMA	1:100	SIGMA, A2547	AB_476701
	Goat anti-mouse IgG, Alexa Fluor 546	1:500	Thermo Fisher Scientific A- 11003	AB_2534071
	Goat anti-mouse IgG, Alexa Fluor 488	1:500	Thermo Fisher Scientific, A- 11001	AB_2534069
	Goat anti-rabbit IgG, Alexa Fluor 488	1:500	Thermo Fisher Scientific A-11034	AB_2576217
